# Supplementary material for: A Nanoscaffolded Spike-RBD Vaccine Provides Protection against SARS-CoV-2 with Minimal Anti-Scaffold Response
Source: Vaccines (Basel). 2021 Apr 27;9(5):431. doi: 10.3390/vaccines9050431 (PMC8146944; doi:10.3390/vaccines9050431)
Supplement: Supplementary file 1 [file vaccines-09-00431-s001.zip]

Archive with 1 entries (1 files):
- vaccines-1176785-supplementary.pdf
